# Supplementary material for: Genetic and Molecular Control of Floral Organ Identity in Cereals
Source: Int J Mol Sci. 2019 Jun 4;20(11):2743. doi: 10.3390/ijms20112743 (PMC6600504; doi:10.3390/ijms20112743)
Supplement: Supplementary file 1 [file ijms-20-02743-s001.zip]

Archive with 1 entries (1 files):
- ijms-508157-supplementary.xlsx
