# Supplementary material for: Genetic and Molecular Control of Floral Organ Identity in Cereals
Source: Int J Mol Sci. 2019 Jun 4;20(11):2743. doi: 10.3390/ijms20112743 (PMC6600504; doi:10.3390/ijms20112743)
Supplement: Supplementary file 1 [file ijms-20-02743-s001.zip › ijms-508157-supplementary.xlsx]

## Sheet: Arabidopsis
	Gene	Accession	Protein size (aa)
	AtAP1	NP_177074.1	256
	AtAP2	NP_195410.1	432
	AtAP3	NP_191002.1	232
	AtPI	NP_197524.1	208
	AtAG	CAA37642.1	285
	AtSTK	NP_192734.1	230
	AtSHP1	NP_191437.1	248
	AtSHP2	AAU82079.1	246
	AtSEP1	NP_001119230.1	262
	AtSEP2	NP_186880.1	250
	AtSEP3	NP_564214.2	251
	AtSEP4	NP_178466.1	258
	AtBS/TT16	Q8RYD9.1	252
	AtUFO	NP_564368.1	442
	AtCRC	NP_177078.1	181

## Sheet: Brachypodium
	Gene	Accession	Protein size (aa)
	BdMADS1	KF469299	342
	BdMADS2	HQ588322	251
	BdMADS3	KF469300	309
	BdMADS4	HQ588323	243
	BdMADS5	KF469301	230
	BdMADS7	KF469303	227
	BdMADS10	HQ588324	278
	BdMADS11	KF469306	253
	BdMADS14	KF469309	269
	BdMADS16	KF469311	211
	BdMADS17	KF469312	176
	BdMADS18	KF469313	267
	BdMADS20	KF469315	209
	BdMADS23	KF469318	265
	BdMADS26	KF469321	250
	BdMADS28	KF469323	268
	BdMADS31	KF469326	221
	BdMADS32	HQ588325	247
	BdMADS33	KF469327	243
	BdMADS38	KF469332	240

## Sheet: Maize
	Gene	Accession	Protein size (aa)
	ZMM4	NP_001105151.1	245
	ZMM15	ABW84393.1	245
	ZAP1	AAB00081.1	273
	Silky-1	NP_001104951.1	227
	ZMM16	NP_001105136.1	209
	ZMM18	CAC33849.1	212
	ZMM29	NP_001105137.1	212
	ZMM2/ZMM35	XP_008654205.1	258
	ZAG1	NP_001105321.1	286
	ZMM1	CAA57073.1	265
	ZAG2	AAA85870.1	268
	ZMM6	NP_001105153.1	240
	ZMM27	NP_001105525.1	243
	ZMM14	NP_001307860.1	240
	ZMM24	ABW84394.1	240
	ZMM31	NP_001105150.1	241
	ZAG3	NP_001105332.1	255
	ZAG5	NP_001105692.1	255
	ZMM17	NP_001105130.1	259
	ZmDL1	NP_001183591.1	206
	ZmDL2	NP_001148730.1	205
	ZmIDS1	XP_008648069.1	382
	ZmSID1	XP_008651022.1	534

## Sheet: Rice
	Gene	Accession	Protein size (aa)
	OsMADS14	XP_015631033.1	253
	OsMADS15	XP_015645259.1	267
	OsMADS18	XP_015647484.1	249
	OsMADS16/SPW1	XP_015641661.1	224
	OsMADS2	XP_015623988.1	209
	OsMADS4	Q40703.3	215
	OsMADS3	Q40704.1	236
	OsMADS58	Q2V0P1.1	272
	OsMADS13	XP_015618486.1	270
	OsMADS21	XP_015621182.1	265
	OsMADS7	XP_015648762.1	249
	OsMADS8	XP_015610824.1	248
	OsMADS1/LHS1	XP_015628585.1	257
	OsMADS5	XP_015641896.1	225
	OsMADS34/PAP2	XP_015631035.1	239
	OsMADS6/MFO1	XP_015623947.1	250
	OsMADS17	Q7XUN2.2	249
	OsMADS29	XP_015624837.1	260
	OsMADS30	Q655V4.1	221
	OsMADS20	XP_015619865.1	233
	OsIDS1	XP_015628369.1	434
	OsSNB	XP_015647891.1	436
	OsMFS1	XP_015647892.1	402
	OsAPO1	BAD45387.1	429
	OsDL1	XP_015630076.1	194

## Sheet: Wheat
	Gene	Accession	Protein size (aa)
	WFUL1/VRN1	AAW73221.1	244
	WFUL2/TaAGL29/WM8	ABF57930.1	274
	WFUL3/MADS2/WM7	ABG21009.1	267
	WAP3/TaMADS82	BAD15367.1	227
	WPI2/TaAGL26	ABF57927.1	209
	WPI1	BAD12461.1	208
	WAG-2/TaAGL39	BAH56656.1	273
	WAG-1	BAC22939.1	254
	WSTK/TaAGL2	ABF57921.1	254
	WSEP-D	BAF75018.1	246
	TaMADS1	AAQ11687.1	252
	WLHS1-D/TaAGL4	ABF57940.1	225
	TaAGL6	ABF57913.1	232
	WBsister/WM25	CAM59071.1	252
	TaAP2	BAN05517.1	473
	TaQ	AFV46180.1	447
	TaDL	BAH83538.1	200
